# Supplementary material for: Neurobiology of Wild and Hatchery-Reared Atlantic Salmon: How Nurture Drives Neuroplasticity
Source: Front Behav Neurosci. 2018 Sep 11;12:210. doi: 10.3389/fnbeh.2018.00210 (PMC6141658; doi:10.3389/fnbeh.2018.00210)
Supplement: DATA SHEET S1 — bdnf and cfos. [file Data_Sheet_1.xlsx]

## Sheet: Sheet1
	bdnf	cfos
	12	8
	6	10
	10	10
	8	7
	8	9
	9	10
	9	12
	8	9
	8	12
	10	9
	10	7
	9	10
	10	11
	9	7
	10	9
	9	9
	8	9
	11	6
	9	7
	8	10
	10	9
	9	9
	9	9
	9	7
	7	8
	9	8
	9	11
	10	8
	9.03571	8.92857	8.98214
	1.2013	1.53788	1.36836
	0.227024	0.290632	0.182854
