# Supplementary material for: Neurobiology of Wild and Hatchery-Reared Atlantic Salmon: How Nurture Drives Neuroplasticity
Source: Front Behav Neurosci. 2018 Sep 11;12:210. doi: 10.3389/fnbeh.2018.00210 (PMC6141658; doi:10.3389/fnbeh.2018.00210)
Supplement: DATA SHEET S2 — Average number of cfos-expressing cells per section. [file Data_Sheet_2.xlsx]

## Sheet: Sheet1
							Average number of cfos-expressing cells per section										Average number of bdnf-expressing cells per section
Fish ID	Group	Sampling Date	Sex	Body weight (g)	Fork Length (mm)	Cortisol (ng/ml)	Dld left	Dld right	Dlv left	Dlv right	Dmd left	Dmd right	Dmv left	Dmv right	Vv left	Vv right	Dld left	Dld right	Dlv left	Dlv right	Dmd left	Dmd right	Dmv left	Dmv right	Vv left	Vv right	comments
1	Hatchery Basal	2016-09-12	F	18.68	113	4.24036	3.71429	6.5	1.28571	1	7.77778	5.44444	4.63636	4.81818	1.6	2	10	11.25	2.42857	1	13.625	11.8571	7.55556	5.44444	6.8	6.6
6	Hatchery Basal	2016-09-12	F	16.37	109	3.03975	1.83333	3.75	0.4	0.5	2.66667	3.16667	2	0.5	0	2	6	2.75	2	1.75	12	10.3333	4	3.85714	0	4
8	Hatchery Basal	2016-09-12	M	15.57	107	29.55	1.55556	2.55556	0.555556	0.888889	5.88889	5.55556	4.22222	4.55556	0.333333	1	8	10	1	3	9.8	10.8	4.6	4.8	7	8.66667
11	Hatchery Basal	2016-09-12	M	15.26	113	5.30606	2.22222	2.25	1.66667	0.875	4	3.75	2.88889	3.75	1.66667	2	8.4	12	5	3.375	9.625	9.625	3.5	4.25	8.33333	9.66667
17	Hatchery Basal	2016-09-12	M	20.74	115	1.1	2.66667	4.22222	0.333333	1.11111	3.88889	5.11111	2.55556	2.77778	1.25	3	6.57143	6.5	2.28571	1	10.6667	13.375	7.22222	5.75	11.25	12.75
21	Hatchery Basal	2016-09-12	M	11.39	104	6.92001	2.6	2.5	2	1.1	2.8	2.5	1.6	2	0.25	0.25	10.7	6.625	3.4	2	13.5	15.4444	3.9	5.77778	10.6	9.4
24	Hatchery Basal	2016-09-12	M	16.96	115	3.51534	3.625	7.5	1	2	4	5.875	3.875	3.25	2.33333	1.33333	3.72727	5.90909	2.18182	1.72727	7.91667	10.0833	2.08333	3.33333	5.2	5.25
3	Hatchery Stressed	2016-09-12	F	21.23	119	22.9311	2.6	6.66667	16.5	17.2	21.5	25.3333	25.5	24	117	140.333	5.33333	8.5	1.16667	1.75	18.1429	19.5714	10.4286	9.125	7	11
4	Hatchery Stressed	2016-09-12	F	21.81	123	48.33	31.1	32.7	40.2	39.2	85.4	67.3	84	63	228.2	257.6	4.375	6.33333	1.875	1.66667	12.75	12.5556	6.125	7	4.4	5
10	Hatchery Stressed	2016-09-12	M	15.35	112	1.11252	16.7143	9.625	23.4286	21.25	26.6667	30.4286	29.5	35.4286	160.5	118.5	3.6	6.4	0.6	2.2	10.1667	9.66667	5.5	4	8.5	5.33333
12	Hatchery Stressed	2016-09-12	M	16.41	113	21.387	10.3636	8.45455	16.0833	15.4545	21.4167	19.6364	19.9167	26.1818	98	93.1429	5	9.90909	1	2.54545	10.5	14.6667	3.8	6.66667	4.8	9
18	Hatchery Stressed	2016-09-12	F	15.78	108	17.6843	5.33333	6	16.1111	14.5	34	38.6	26.4444	21.2	107.333	94.75	6.75	7.33333	1.625	0	15	10.4	5.66667	3.6	9	8.2
22	Hatchery Stressed	2016-09-12	F	13.11	109	13.5316	5.11111	6.77778	20.4286	15.8889	36.2222	39	23.125	22.3333	159.25	157.5	4.2	6.1	1	2	15.7	12.2	6.4	6.5	9.33333	10.3333
23	Hatchery Stressed	2016-09-12	F	17.02	110	16.6788	17.5714	21.5714	27.1429	28.7143	54.8571	49.1429	39.8571	43	214	200	8.22222	11.5714	3.33333	1.66667	13.3333	12.2222	5.55556	4	13.25	14.75
25	Wild Basal	2016-09-13	F	13.3	102	2.17252	10.125		1.875		5.875						14.8		1.5		11.1	11.4	4.7	4.4	2.33333	0.666667	missing areas due to damaged sections
27	Wild Basal	2016-09-13	M	5.49	78	2.6576	3.5	1.5	0.4	0.2	4.66667	4.55556	3.22222	4.44444	0.666667	0.5	3.33333	1.33333	0.777778	0	7.125	5.375	2.25	2.125	2.66667	1.66667
29	Wild Basal	2016-09-13	F	6.72	84	4.1781	2.2	0.5	2	0	10.1	7.33333	5.6	5.44444	1	0.5	5.8		1.3		8	5.3	4	4.5	0.25	2.33333	missing areas due to damaged sections
30	Wild Basal	2016-09-13	M	6.48	80	4.88176	5.57143	6.66667	1.57143	1.33333	3.28571	3.14286	1.71429	2.57143	2.33333	1.33333	6.125	4	1.57143	0.25	5.125	4.625	0.875	2	4.66667	5.33333
33	Wild Basal	2016-09-13	F	5.35	78	1.42156	3.33333	5.22222	3.66667	1.33333	2.72727	1.75	1.90909	1.41667	0.666667	0.333333	7.88889	12.3333	1.33333	2.16667	9.125	8.25	3.875	5.125	4.33333	4.83333
40	Wild Basal	2016-09-13	F	7.5	83	7.59857	3.5	2.22222	2.375	1.66667	3.71429	4.25	4	3.75	1	1	3.88889	4.5	0.666667	1.5	8.125	10.75	3.25	4.125	1.4	3
42	Wild Basal	2016-09-13	M	4.32	70	2.13492	1.22222	1.25	1.11111	0.125	1.5	0.5	1.75	0.5	0.428571	0	3.33333	4.2	0.555556	0	5.11111	5.66667	1.88889	1.88889	0.166667	0.333333
28	Wild Stressed	2016-09-13	M	5.41	73	26.3018	2.625	3.33333	6.11111	5.55556	31.7143	33.5714	26.8571	19	100.25	104.5	16.7143	18.1667	1.57143	1.14286	12.75	12.5	7.375	3.75	3	2
31	Wild Stressed	2016-09-13	F	5.53	76	13.643	1.5	2.625	9	5.11111	30.4444	26.4444	23.2222	22.6667	105.75	98.5	4.9	4.77778	2.11111	0.857143	13	12.6	5.1	5.5	5.2	4
32	Wild Stressed	2016-09-13	F	5.59	76	10.2597	3.28571	6.33333	8.14286	7.33333	37.4286	32.1429	30.7143	30.5714	100.333	96.3333	4.7	3.8	0.6	0.5	9.9	10.1	2.8	4.9	3.2	2.8
35	Wild Stressed	2016-09-13	M	5.39	76	18.1351	4.16667	10.3333	4.16667	5.83333	18.3333	15	12.1667	13.5	101.75	106.25	2.25	2.375	0.375	0	8.14286	9.66667	2.42857	2.33333	1	1.5
36	Wild Stressed	2016-09-13	F	8.44	89	26.5493	2.375	5.77778	16.375	11.6667	56.3333	50.6667	39.1111	42.8889	169.6	172	6.55556	6.83333	1.88889	2	16.3333	14.4444	6.55556	8.77778	6.5	6
38	Wild Stressed	2016-09-13	F	8.49	87	23.8218	9.14286	11	23.1429	18.8333	125.429	96	84	84.6667	161.4	182.2	7	8.11111	3.57143	2.77778	16.875	24.1429	8.625	10.5714	2.33333	3
39	Wild Stressed	2016-09-13	F	5.38	75	27.1772	3.18182	2.63636	9.63636	11.2727	34.7273	31.0909	22.2727	24.9091	114.286	121.286	2.88889	3.44444	0.444444	0.666667	4.625	7	2.875	2.75	2.25	1.25
